# Supplementary material for: An Integrated Treatment Approach for Bipolar II Disorder: A Clinical Case Study
Source: J Clin Med. 2025 Dec 1;14(23):8528. doi: 10.3390/jcm14238528 (PMC12693252; doi:10.3390/jcm14238528)
Supplement: Supplementary file 1 [file jcm-14-08528-s001.zip]

Archive with 1 entries (1 files):
- jcm-3933244-supplementary.pdf
